# Supplementary material for: Characterization of tularemia foci in the Republic of Kazakhstan from 2000 to 2020
Source: Front Epidemiol. 2024 Feb 19;4:1291690. doi: 10.3389/fepid.2024.1291690 (PMC10910903; doi:10.3389/fepid.2024.1291690)
Supplement: Supplementary file 1 [file Datasheet1.xls]

## Sheet: export
Key	Year	Region	Host		SNP group	Genotypes	NGS group	FT-M02	FT-M03	FT-M04	FT-M05	FT-M6	FT-M10	FT-M20-2A	FT-20-2B	FT-M22	FT-M23	FT-M24
Tul-139_KZ	1955	Akmola	Tick	84	B.4	1	B.4	2	20	5	2	4	5	3	3	3	1	2
Tul-132_KZ	2017	Aktobe	Mustela nivalis		B.12	16	B.12	2	23	4	2	4	5	4	3	4	1	2
Tul-15_KZ	2017	Aktobe	Mustela nivalis		B.12	16	B.12	2	23	4	2	4	5	4	3	4	1	2
Tul-12_KZ	2008	Aktobe	N/D			12		2	18	4	2	5	5	3	3	4	1	2
Tul-9_KZ	2004	Aktobe	N/D			21		2	19	4	2	4	5	3	3	4	1	2
Tul-160_KZ	2017	Aktobe	Spermophilus pygmaeus			17		2	20	4	2	4	5	4	3	4	1	2
Tul-151_KZ	2011	Aktobe	Spermophilus pygmaeus		B.12	25	B.12	2	21	4	2	4	5	3	3	4	1	2
Tul-108_KZ	2014	Aktobe	Tick	5		23		2	22	4	2	4	5	3	3	4	1	2
Tul-113_KZ	2015	Aktobe	Tick	8		23		2	22	4	2	4	5	3	3	4	1	2
Tul-115_KZ	2018	Aktobe	Tick	10		26		2	20	4	2	4	5	3	3	4	1	2
Tul-122_KZ	2014	Aktobe	Tick	17		13		2	19	4	2	5	5	3	3	4	1	2
Tul-124_KZ	2015	Aktobe	Tick	18		23		2	22	4	2	4	5	3	3	4	1	2
Tul-131_KZ	2017	Aktobe	Tick	21		7		2	9	4	2	6	5	3	3	4	1	2
Tul-134_KZ	2011	Aktobe	Tick	22		4		2	17	4	2	4	5	3	3	3	1	2
Tul-136_KZ	2006	Aktobe	Tick	23		7		2	9	4	2	6	5	3	3	4	1	2
Tul-143_KZ	2011	Aktobe	Tick	26		7		2	9	4	2	6	5	3	3	4	1	2
Tul-144_KZ	2017	Aktobe	Tick	27		8		2	10	4	2	6	5	3	3	4	1	2
Tul-146_KZ	2014	Aktobe	Tick	28		7		2	9	4	2	6	5	3	3	4	1	2
Tul-152_KZ	2011	Aktobe	Tick	32		23		2	22	4	2	4	5	3	3	4	1	2
Tul-157_KZ	2017	Aktobe	Tick	35		9		2	9	4	2	7	5	3	3	4	1	2
Tul-159_KZ	2017	Aktobe	Tick	36		7		2	9	4	2	6	5	3	3	4	1	2
Tul-16_KZ	2017	Aktobe	Tick	37		7		2	9	4	2	6	5	3	3	4	1	2
Tul-24_KZ	2016	Aktobe	Tick	41		8		2	10	4	2	6	5	3	3	4	1	2
Tul-33_KZ	2009	Aktobe	Tick	45		13		2	19	4	2	5	5	3	3	4	1	2
Tul-34_KZ	2009	Aktobe	Tick	46		12		2	18	4	2	5	5	3	3	4	1	2
Tul-36_KZ	2016	Aktobe	Tick	48		8		2	10	4	2	6	5	3	3	4	1	2
Tul-41_KZ	2013	Aktobe	Tick	52		23		2	22	4	2	4	5	3	3	4	1	2
Tul-42_KZ	2013	Aktobe	Tick	53		19		2	23	4	2	4	5	3	3	4	1	2
Tul-45_KZ	2016	Aktobe	Tick	56		13		2	19	4	2	5	5	3	3	4	1	2
Tul-51_KZ	2013	Aktobe	Tick	58		19		2	23	4	2	4	5	3	3	4	1	2
Tul-55_KZ	2008	Aktobe	Tick	60		12		2	18	4	2	5	5	3	3	4	1	2
Tul-5_KZ	2012	Aktobe	Tick	61		23		2	22	4	2	4	5	3	3	4	1	2
Tul-61_KZ	2010	Aktobe	Tick	63	B.12	7	B.12	2	9	4	2	6	5	3	3	4	1	2
Tul-63_KZ	2010	Aktobe	Tick	65		7		2	9	4	2	6	5	3	3	4	1	2
Tul-2_KZ	2016	Aktobe	Tick	86	B.12	8	B.12	2	10	4	2	6	5	3	3	4	1	2
Tul-52_KZ	2013	Aktobe	Allactaga major		B.12	19	B.12	2	23	4	2	4	5	3	3	4	1	2
Tul-10_KZ	2004	Almaty	N/D			15		2	14	4	2	5	5	3	3	4	1	2
Tul-116_KZ	2018	Almaty	Tick	11		8		2	10	4	2	6	5	3	3	4	1	2
Tul-154_KZ	1975	Almaty	Tick	33	B.4	2	B.4	2	16	5	2	4	5	3	3	3	1	2
Tul-156_KZ	1961	Almaty	Tick	34		1		2	20	5	2	4	5	3	3	3	1	2
Tul-54_KZ	2002	Almaty	Tick	59		15		2	14	4	2	5	5	3	3	4	1	2
Tul-71_KZ	1963	Almaty	Tick	67	B.12	14	B.12	2	17	4	2	5	5	3	3	4	1	2
Tul-75_KZ	2018	Almaty	Tick	69		5		2	13	4	2	4	5	3	3	3	1	1
Tul-77_KZ	2018	Almaty	Tick	70		9		2	9	4	2	7	5	3	3	4	1	2
Tul-79_KZ	2018	Almaty	Tick	72		21		2	19	4	2	4	5	3	3	4	1	2
Tul-83_KZ	2018	Almaty	Tick	76		5		2	13	4	2	4	5	3	3	3	1	1
Tul-84_KZ	2018	Almaty	Tick	77		9		2	9	4	2	7	5	3	3	4	1	2
Tul-66_KZ	2004	Almaty	Tick	88	B.12	15	B.12	2	14	4	2	5	5	3	3	4	1	2
Tul-68_KZ	2002	Almaty	Tick	89	B.12	15	B.12	2	14	4	2	5	5	3	3	4	1	2
Tul-18_KZ	1975	Almaty	Water		B.4	1	B.4	2	20	5	2	4	5	3	3	3	1	2
Tul-135_KZ	1953	Almaty	Water		B.12	23	B.12	2	22	4	2	4	5	3	3	4	1	2
Tul-76_KZ	2018	Almaty	Tick	91	B.12	9	B.12	2	9	4	2	7	5	3	3	4	1	2
Tul-155_KZ	1951	East Kazakhstan	Arvicola amphibius		B.4	1	B.4	2	20	5	2	4	5	3	3	3	1	2
Tul-17_KZ	1951	East Kazakhstan	Arvicola amphibius		B.4	1	B.4	2	20	5	2	4	5	3	3	3	1	2
Tul-11_KZ	2001	East Kazakhstan	Tick	15	B.12	28	B.12	2	9	3	2	5	5	3	3	4	1	2
Tul-69_KZ	2001	East Kazakhstan	Tick	66		28		2	9	3	2	5	5	3	3	4	1	2
Tul-14_KZ	N/D	Zhambyl	N/D			12		2	18	4	2	5	5	3	3	4	1	2
Tul-67_KZ	1989	Karaganda	Tick	96		2	B.4	2	16	5	2	4	5	3	3	3	1	2
Tul-86_KZ	1986	Karaganda	Tick	92	B.12	8	B.12	2	10	4	2	6	5	3	3	4	1	2
Tul-102_KZ	2016	Pavlodar	Tick	1		24		2	15	4	2	4	5	3	3	4	1	2
Tul-103_KZ	2016	Pavlodar	Tick	2		24		2	15	4	2	4	5	3	3	4	1	2
Tul-104_KZ	2016	Pavlodar	Tick	3		24		2	15	4	2	4	5	3	3	4	1	2
Tul-109_KZ	2016	Pavlodar	Tick	6		24		2	15	4	2	4	5	3	3	4	1	2
Tul-111_KZ	2016	Pavlodar	Tick	7		24		2	15	4	2	4	5	3	3	4	1	2
Tul-118_KZ	2014	Pavlodar	Tick	13		14		2	17	4	2	5	5	3	3	4	1	2
Tul-119_KZ	2014	Pavlodar	Tick	14		8		2	10	4	2	6	5	3	3	4	1	2
Tul-120_KZ	2016	Pavlodar	Tick	16		8		2	10	4	2	6	5	3	3	4	1	2
Tul-29_KZ	2015	Pavlodar	Tick	44		22		2	11	4	2	4	5	3	3	4	1	2
Tul-35_KZ	2013	Pavlodar	Tick	47		24		2	15	4	2	4	5	3	3	4	1	2
Tul-38_KZ	2015	Pavlodar	Tick	49		22		2	11	4	2	4	5	3	3	4	1	2
Tul-39_KZ	2014	Pavlodar	Tick	50		22		2	11	4	2	4	5	3	3	4	1	2
Tul-40_KZ	2013	Pavlodar	Tick	51		24		2	15	4	2	4	5	3	3	4	1	2
Tul-43_KZ	2014	Pavlodar	Tick	54		8		2	10	4	2	6	5	3	3	4	1	2
Tul-44_KZ	2014	Pavlodar	Tick	55		22		2	11	4	2	4	5	3	3	4	1	2
Tul-88_KZ	2014	Pavlodar	Tick	78		8		2	10	4	2	6	5	3	3	4	1	2
Tul-90_KZ	2015	Pavlodar	Tick	80		8		2	10	4	2	6	5	3	3	4	1	2
Tul-95_KZ	2013	Pavlodar	Tick	81		14		2	17	4	2	5	5	3	3	4	1	2
Tul-96_KZ	2016	Pavlodar	Tick	82		8		2	10	4	2	6	5	3	3	4	1	2
Tul-112_KZ	2016	Pavlodar	Tick	83	B.12	24	B.12	2	15	4	2	4	5	3	3	4	1	2
Tul-20_KZ	2016	Pavlodar	Tick	87	B.12	8	B.12	2	10	4	2	6	5	3	3	4	1	2
Tul-97_KZ	2013	Pavlodar	Tick	95	B.12	18	B.12	2	16	4	2	4	5	3	3	4	1	2
Tul-4_KZ	2016	West-Kazakhstan	Apodemus uralensis			11		2	16	4	2	5	5	3	3	4	1	2
Tul-19_KZ	2017	West-Kazakhstan	Apodemus uralensis		B.12	14	B.12	2	17	4	2	5	5	3	3	4	1	2
Tul-98_KZ	2011	West-Kazakhstan	Cricetulus migratorius		B.12	8	B.12	2	10	4	2	6	5	3	3	4	1	2
Tul-48_KZ	2012	West-Kazakhstan	Crocidura suaveolens			12		2	18	4	2	5	5	3	3	4	1	2
Tul-58_KZ	2012	West-Kazakhstan	Crocidura suaveolens			8		2	10	4	2	6	5	3	3	4	1	2
Tul-100_KZ	2011	West-Kazakhstan	Meriones meridianus			8		2	10	4	2	6	5	3	3	4	1	2
Tul-141_KZ	2011	West-Kazakhstan	Meriones meridianus			8		2	10	4	2	6	5	3	3	4	1	2
Tul-101_KZ	2011	West-Kazakhstan	Meriones tamariscinus	1		25		2	21	4	2	4	5	3	3	4	1	2
Tul-140_KZ	2011	West-Kazakhstan	Meriones tamariscinus	2		8		2	10	4	2	6	5	3	3	4	1	2
Tul-128_KZ	2015	West-Kazakhstan	Meriones tamariscinus	3	B.12	25	B.12	2	21	4	2	4	5	3	3	4	1	2
Tul-74_KZ	2016	West-Kazakhstan	Microtus arvalis			14		2	17	4	2	5	5	3	3	4	1	2
Tul-106_KZ	2014	West-Kazakhstan	Microtus arvalis		B.12	8	B.12	2	10	4	2	6	5	3	3	4	1	2
Tul-105_KZ	2014	West-Kazakhstan	Mus musculus	1		8		2	10	4	2	6	5	3	3	4	1	2
Tul-110_KZ	2016	West-Kazakhstan	Mus musculus	2		24		2	15	4	2	4	5	3	3	4	1	2
Tul-121_KZ	2011	West-Kazakhstan	Mus musculus	3		22		2	11	4	2	4	5	3	3	4	1	2
Tul-126_KZ	2015	West-Kazakhstan	Mus musculus	4		8		2	10	4	2	6	5	3	3	4	1	2
Tul-142_KZ	2011	West-Kazakhstan	Mus musculus	5		27		2	17	4	2	4	5	3	3	4	1	2
Tul-31_KZ	2012	West-Kazakhstan	Mus musculus	6		8		2	10	4	2	6	5	3	3	4	1	2
Tul-32_KZ	2012	West-Kazakhstan	Mus musculus	7		8		2	10	4	2	6	5	3	3	4	1	2
Tul-37_KZ	2015	West-Kazakhstan	Mus musculus	8		20		2	12	4	2	4	5	3	3	4	1	2
Tul-59_KZ	2012	West-Kazakhstan	Mus musculus	9		12		2	18	4	2	5	5	3	3	4	1	2
Tul-64_KZ	2012	West-Kazakhstan	Mus musculus	10		10		2	20	4	2	5	5	3	3	4	1	2
Tul-70_KZ	2004	West-Kazakhstan	Mus musculus	11		10		2	20	4	2	5	5	3	3	4	1	2
Tul-72_KZ	2016	West-Kazakhstan	Mus musculus	12		13		2	19	4	2	5	5	3	3	4	1	2
Tul-91_KZ	2004	West-Kazakhstan	Mus musculus	13		25		2	21	4	2	4	5	3	3	4	1	2
Tul-13_KZ	2012	West-Kazakhstan	Mus musculus	14	B.12	10	B.12	2	20	4	2	5	5	3	3	4	1	2
Tul-133_KZ	2012	West-Kazakhstan	Mus musculus	15	B.12	25	B.12	2	21	4	2	4	5	3	3	4	1	2
Tul-30_KZ	2015	West-Kazakhstan	Mus musculus	16	B.12	20	B.12	2	12	4	2	4	5	3	3	4	1	2
Tul-6_KZ	2012	West-Kazakhstan	Mus musculus	17	B.12	8	B.12	2	10	4	2	6	5	3	3	4	1	2
Tul-93_KZ	2004	West-Kazakhstan	Mus musculus	18	B.12	25	B.12	2	21	4	2	4	5	3	3	4	1	2
Tul-26_KZ	2017	West-Kazakhstan	N/D			8		2	10	4	2	6	5	3	3	4	1	2
Tul-27_KZ	2017	West-Kazakhstan	N/D			11		2	16	4	2	5	5	3	3	4	1	2
Tul-153_KZ	2011	West-Kazakhstan	Oenanthe isabellina		B.12	7	B.12	2	9	4	2	6	5	3	3	4	1	2
Tul-99_KZ	2011	West-Kazakhstan	Spermophilus major		B.12	25	B.12	2	21	4	2	4	5	3	3	4	1	2
Tul-107_KZ	2014	West-Kazakhstan	Tick	4		8		2	10	4	2	6	5	3	3	4	1	2
Tul-114_KZ	2013	West-Kazakhstan	Tick	9		8		2	10	4	2	6	5	3	3	4	1	2
Tul-117_KZ	2013	West-Kazakhstan	Tick	12		14		2	17	4	2	5	5	3	3	4	1	2
Tul-127_KZ	2018	West-Kazakhstan	Tick	19		8		2	10	4	2	6	5	3	3	4	1	2
Tul-129_KZ	2015	West-Kazakhstan	Tick	20		7		2	9	4	2	6	5	3	3	4	1	2
Tul-137_KZ	2008	West-Kazakhstan	Tick	24		25		2	21	4	2	4	5	3	3	4	1	2
Tul-138_KZ	2001	West-Kazakhstan	Tick	25		3		2	19	5	2	4	5	3	3	3	1	2
Tul-147_KZ	2014	West-Kazakhstan	Tick	29		21		2	19	4	2	4	5	3	3	4	1	2
Tul-148_KZ	2013	West-Kazakhstan	Tick	30		11		2	16	4	2	5	5	3	3	4	1	2
Tul-150_KZ	2013	West-Kazakhstan	Tick	31		8		2	10	4	2	6	5	3	3	4	1	2
Tul-21_KZ	2017	West-Kazakhstan	Tick	38		11		2	16	4	2	5	5	3	3	4	1	2
Tul-22_KZ	2017	West-Kazakhstan	Tick	39		14		2	17	4	2	5	5	3	3	4	1	2
Tul-23_KZ	2016	West-Kazakhstan	Tick	40		11		2	16	4	2	5	5	3	3	4	1	2
Tul-25_KZ	2017	West-Kazakhstan	Tick	42		14		2	17	4	2	5	5	3	3	4	1	2
Tul-28_KZ	2017	West-Kazakhstan	Tick	43		13		2	19	4	2	5	5	3	3	4	1	2
Tul-47_KZ	2010	West-Kazakhstan	Tick	57		13		2	19	4	2	5	5	3	3	4	1	2
Tul-60_KZ	2010	West-Kazakhstan	Tick	62		7		2	9	4	2	6	5	3	3	4	1	2
Tul-62_KZ	2012	West-Kazakhstan	Tick	64		7		2	9	4	2	6	5	3	3	4	1	2
Tul-73_KZ	2016	West-Kazakhstan	Tick	68		14		2	17	4	2	5	5	3	3	4	1	2
Tul-78_KZ	2007	West-Kazakhstan	Tick	71	B.12	7	B.12	2	9	4	2	6	5	3	3	4	1	2
Tul-80_KZ	2004	West-Kazakhstan	Tick	73		6		2	7	4	2	6	5	3	3	4	1	2
Tul-81_KZ	2004	West-Kazakhstan	Tick	74		25		2	21	4	2	4	5	3	3	4	1	2
Tul-82_KZ	2007	West-Kazakhstan	Tick	75		7		2	9	4	2	6	5	3	3	4	1	2
Tul-8_KZ	2004	West-Kazakhstan	Tick	79		6		2	7	4	2	6	5	3	3	4	1	2
Tul-149_KZ	2013	West-Kazakhstan	Tick	85	B.12	21	B.12	2	19	4	2	4	5	3	3	4	1	2
Tul-7_KZ	2004	West-Kazakhstan	Tick	90	B.12	25	B.12	2	21	4	2	4	5	3	3	4	1	2
Tul-92_KZ	1988	West-Kazakhstan	Tick	94	B.12	18	B.12	2	16	4	2	4	5	3	3	4	1	2
Tul-87_KZ	2004	Zhambyl	Tick	93	B.12	8	B.12	2	10	4	2	6	5	3	3	4	1	2
